# Supplementary material for: Tuning of Liver Sieve: The Interplay between Actin and Myosin Regulatory Light Chain Regulates Fenestration Size and Number in Murine Liver Sinusoidal Endothelial Cells
Source: Int J Mol Sci. 2022 Aug 30;23(17):9850. doi: 10.3390/ijms23179850 (PMC9456121; doi:10.3390/ijms23179850)
Supplement: Supplementary file 1 [file ijms-23-09850-s001.zip]

Archive with 1 entries (1 files):
- ijms-1819581-supplementary.pdf
